# Supplementary material for: Sorafenib Repurposing for Ophthalmic Delivery by Lipid Nanoparticles: A Preliminary Study
Source: Pharmaceutics. 2021 Nov 18;13(11):1956. doi: 10.3390/pharmaceutics13111956 (PMC8622456; doi:10.3390/pharmaceutics13111956)
Supplement: Supplementary file 1 [file pharmaceutics-13-01956-s001.zip]

Archive with 1 entries (1 files):
- pharmaceutics-1453261 Supplementary Material updated.pdf
